# Supplementary material for: Glucose Regulates m6A Methylation of RNA in Pancreatic Islets
Source: Cells. 2022 Jan 15;11(2):291. doi: 10.3390/cells11020291 (PMC8773766; doi:10.3390/cells11020291)
Supplement: Supplementary file 1 [file cells-11-00291-s001.zip]

Archive with 1 entries (1 files):
- cells-1407818-supplementary.pdf
